# Supplementary material for: Examining the Negative Sentiments Related to Influenza Vaccination from 2017 to 2022: An Unsupervised Deep Learning Analysis of 261,613 Twitter Posts
Source: Vaccines (Basel). 2023 May 23;11(6):1018. doi: 10.3390/vaccines11061018 (PMC10305179; doi:10.3390/vaccines11061018)
Supplement: Supplementary file 1 [file vaccines-11-01018-s001.zip]

Archive with 1 entries (1 files):
- vaccines-2355865-supplementary.pdf
